# Supplementary material for: Flexible Doppler ultrasound device for the monitoring of blood flow velocity
Source: Sci Adv. 2021 Oct 27;7(44):eabi9283. doi: 10.1126/sciadv.abi9283 (PMC8550238; doi:10.1126/sciadv.abi9283)
Supplement: Supplementary file 2 — Movies S1 and S2 [file sciadv.abi9283_movies_s1_and_s2.zip]

Archive with 2 entries (2 files):
- sciadv.abi9283_movie_s1.mp4
- sciadv.abi9283_movie_s2.mp4
